# Supplementary material for: Evaluation of ceftazidime/avibactam alone and in combination with amikacin, colistin and tigecycline against Klebsiella pneumoniae carbapenemase-producing K. pneumoniae by in vitro time-kill experiment
Source: PLoS One. 2021 Oct 14;16(10):e0258426. doi: 10.1371/journal.pone.0258426 (PMC8516195; doi:10.1371/journal.pone.0258426)
Supplement: S1 Data — (XLS) [file pone.0258426.s003.xls]

## Sheet: Sheet16
	数据
菌47	求和项:头孢/阿维	求和项:阿米卡星	求和项:多粘菌素
0	4.82	4.9	4.6
3	2.52	0	0
6	4.95	0	0
12	6.73	0	0
24	8.1	0	0
总计	27.12	4.9	4.6

## Sheet: Sheet1
Fig 2
Kp-8	CEF/AVI	AMK	COL	TGC	CEF/AVI+AMK	CEF/AVI+COL	CEF/AVI+TGC	Control
0h	4.82	4.82	4.82	4.82	4.82	4.82	4.82	4.82
3h	2.52	2.71	1.51	4.22	1.02	1.35	3.64	6.82
6h	4.95	3.55	1.78	3.56	1.08	0.87	2.73	8.3
12h	6.73	6.74	3.25	3.9	1.36	1.42	2.57	8.73
24h	8.1	8.13	4.99	4.9	2.17	4.36	5.51	8.85
Kp-21	CEF/AVI	AMK	COL	TGC	CEF/AVI+AMK	CEF/AVI+COL	CEF/AVI+TGC	Control
0h	4.6	4.6	4.6	4.6	4.6	4.6	4.6	4.6
3h	2.73	2.03	0.301	4.43	1.28	0.43	3.48	6.67
6h	3.97	3.56	0.8451	4.3	1.22	0.71	4	8.12
12h	7.22	3.98	3.414	4.3	1.78	1.38	4.23	8.64
24h	8.32	7.41	6.77	5.58	2.56	3.29	6.56	8.88
Kp-28	CEF/AVI	AMK	COL	TGC	CEF/AVI+AMK	CEF/AVI+COL	CEF/AVI+TGC	Control
0h	4.3	4.3	4.3	4.3	4.3	4.3	4.3	4.3
3h	1.78	2.3	1.117	3.69	1.22	1.04	4.67	5.8
6h	2.43	1.82	1.8451	3.789	1.59	1.55	4.37	7.37
12h	6.3	3.88	3.58	4.079	2.27	2.92	3.52	8.37
24h	7.12	7.25	6.8	6.903	3.07	5.62	6.11	8.43
Kp-43	CEF/AVI	AMK	COL	TGC	CEF/AVI+AMK	CEF/AVI+COL	CEF/AVI+TGC	Control
0h	4.6	4.6	4.6	4.6	4.6	4.6	4.6	4.6
3h	3.22	1.52	1.24242	3.86	1.32	0.95	4.43	6.43
6h	2	1.62	0.9176	3.963	0.93	0.94	4.12	7.73
12h	4.37	2.73	4.85	5.74	2.11	3.98	3.11	8.37
24h	7.22	7.88	6.36	7.56	1.98	6.22	6.56	8.52
Kp-47	CEF/AVI	AMK	COL	TGC	CEF/AVI+AMK	CEF/AVI+COL	CEF/AVI+TGC	Control
0h	4.6	4.6	4.6	4.6	4.6	4.6	4.6	4.6
3h	3.22	3	1.38021	3.73	0.93	1.24	4.37	5.67
6h	2.64	1.56	1.602	3.848	1.04	1.53	3.94	7.48
12h	3.37	3.54	5.88	5.79588	1.62	4.88	3.3	8.52
24h	6.7	6.87	6.79	6.90309	2.02	6.36	6.38	8.66
Kp-62	CEF/AVI	AMK	COL	TGC	CEF/AVI+AMK	CEF/AVI+COL	CEF/AVI+TGC	Control
0h	4.75	4.75	4.75	4.75	4.75	4.75	4.75	4.75
3h	5.36	1.52	1.22	5.12	0.9	1.02	4.3	5.85
6h	6.3	3.12	0.78	4.56	0.97	0.93	4.22	7.56
12h	7.23	5.33	4.566	4.73	1.87	3.69	3.37	8.22
24h	6.92	6.9	6.88	5.83	2.56	6.24	5.21	8.56
Fig 3
Kp-48	CEF/AVI	AMK	COL	TGC	CEF/AVI+AMK	CEF/AVI+COL	CEF/AVI+TGC	Control
0h	4.56	4.56	4.56	4.56	4.56	4.56	4.56	4.56
3h	3.48	5.08	2.31	4.22	2.73	2.11	4.22	5.73
6h	2.82	6.99	1.73	4.3	1.52	2.12	3.73	7.56
12h	5.82	8.27	4.02	4.59	2.14	2.58	2.94	8.37
24h	8.37	8.67	6.86	6.77	3.29	3.75	5.81	8.75
Kp-60	CEF/AVI	AMK	COL	TGC	CEF/AVI+AMK	CEF/AVI+COL	CEF/AVI+TGC	Control
0h	4.73	4.73	4.73	4.73	4.73	4.73	4.73	4.73
3h	4.12	5.92	1.56	3.13	1.23	1.48	4.64	6.52
6h	3.99	6.85	1.67	4.88	1.56	1.6	4.7	7.62
12h	6.67	7.75	3.221	4.67	1.99	2.99	3.87	8.56
24h	7.22	8.35	6.52	6.87	2.41	6.33	6.12	8.88
